# Supplementary material for: Detection of Cryptosporidium spp. and Giardia spp. in Environmental Water Samples: A Journey into the Past and New Perspectives
Source: Microorganisms. 2022 Jun 7;10(6):1175. doi: 10.3390/microorganisms10061175 (PMC9228427; doi:10.3390/microorganisms10061175)
Supplement: Supplementary file 1 [file microorganisms-10-01175-s001.zip]

Archive with 1 entries (1 files):
- microorganisms-1763038-supplementary.pdf
